# Supplementary material for: CHD1L Inhibitor OTI-611 Synergizes with Chemotherapy to Enhance Antitumor Efficacy and Prolong Survival in Colorectal Cancer Mouse Models
Source: Int J Mol Sci. 2024 Dec 7;25(23):13160. doi: 10.3390/ijms252313160 (PMC11641930; doi:10.3390/ijms252313160)
Supplement: Supplementary file 1 [file ijms-25-13160-s001.zip]

Archive with 2 entries (2 files):
- Sala et al Supplemental Information.pdf
- Sala et al Supplementary Cytotoxicity Statistics File.xlsx
