# Supplementary material for: CHD1L Inhibitor OTI-611 Synergizes with Chemotherapy to Enhance Antitumor Efficacy and Prolong Survival in Colorectal Cancer Mouse Models
Source: Int J Mol Sci. 2024 Dec 7;25(23):13160. doi: 10.3390/ijms252313160 (PMC11641930; doi:10.3390/ijms252313160)
Supplement: Supplementary file 1 [file ijms-25-13160-s001.zip › Sala et al Supplementary Cytotoxicity Statistics File.xlsx]

## Sheet: Cytotoxicity
Figure S4B: SW620
OTI-611 with SN38	OTI-611 (µM)	IC50	Std Err of Log IC50	Std Er of IC50
	0	657	0.1121	1.29449
	2	208	0.1444	1.39444
	2.25	126	0.2755	1.88582
	2.75	1.9	0.08526	1.21691
OTI-611 with 5FU	OTI-611 (µM)	IC50	Std Err of Log IC50	Std Er of IC50
	0	>200	NA	NA
	2	16.4	0.06355	1.15758
	2.25	3.33	0.08803	1.2247
	2.75	2.75	0.09	1.23027
OTI-611 with Oxaliplatin	OTI-611 (µM)	IC50	Std Err of Log IC50	Std Er of IC50
	0	26.3	0.03603	1.0865
	3	21.9	0.04241	1.10258
	4	10.3	0.07545	1.18973
	5	3.23	0.0717	1.17951
Figure S5B: HCT116
OTI-611 with SN38	OTI-611 (µM)	IC50	Std Err of Log IC50	Std Er of IC50
	0	181	0.2184	1.65348
	2	202	0.169	1.47571
	4	70.6	0.8122	6.48933
	6	52.8	2.481	302.691
OTI-611 with 5FU	OTI-611 (µM)	IC50	Std Err of Log IC50	Std Er of IC50
	0	40.3	0.07897	NA
	2	60.9	0.09717	1.25075
	4	6.89	0.03777	1.09086
	6	0.92	0.3142	2.06158
OTI-611 with Oxaliplatin	OTI-611 (µM)	IC50	Std Err of Log IC50	Std Er of IC50
	0	22	0.07419	1.18629
	5.5	20.4	0.06586	1.16375
	6	25.6	0.0766	1.19289
	6.5	24.3	0.08754	1.22332
Figure S6B: SW948
OTI-611 with SN38	OTI-611 (µM)	IC50	Std Err of Log IC50	Std Er of IC50
	0	4182	0.032	1.07647
	5.5	241	0.04956	1.12088
	5.75	6.18	0.5531	3.57355
	6	4.53	1.241	17.4181
OTI-611 with 5FU	OTI-611 (µM)	IC50	Std Err of Log IC50	Std Er of IC50
	0	302	0.06194	1.15329
	6	59.9	0.02739	1.0651
	6.25	32	0.04645	1.11288
	6.5	0.56	0.171	1.48252
OTI-611 with Oxaliplatin	OTI-611 (µM)	IC50	Std Err of Log IC50	Std Er of IC50
	0	24.6	0.05804	1.14298
	6	3.01	0.07531	1.18935
	6.25	1.81	0.03395	1.08131
	6.5	1.29	0.03992	1.09628
